# Supplementary material for: SerumCovid database: Description and preliminary analysis of serological COVID-19 diagnosis in healthcare workers
Source: PLoS One. 2022 Mar 17;17(3):e0265016. doi: 10.1371/journal.pone.0265016 (PMC8929608; doi:10.1371/journal.pone.0265016)
Supplement: S1 File — (XLSX) [file pone.0265016.s001.xlsx]

## Sheet: Sem vacina
ID	Tests collection index	Gender	Health unit	Classification	IgA Value	IgG Value	Had any symptoms (cough, fever, abdominal discomfort, nasal congestion, etc) of COVID-19?	Symptomatic given that tested positive	Days with the presence of symptoms:	Cough	Fever	Shivering	Throat ache	Coryza	Fatigue or asthenia	Myalgia	Loss of smell	Loss of taste	Head ache	Diarrhea	Colic	Dyspnea or respiratory distress
1	1	M	Military Police	Frontline	5.13095	3.90275	Yes	12	3	0	0	0	0	0	0	0	0	1	0	0	0	0
2	1	F				1.48315		10
3	1	F	Nurse - João Murilo	Healthcare		3.04735	Yes	12
4	1	M	Taxes		0.942196	0	Yes	2	10	0	1	1	0	0	1	1	1	1	0	0	0	0
5	1	F				3.21748		10
6	1	F	Nurse - Jail	Healthcare	0.547328	2.15191	Yes	12		1	1	0	1	1	1	1	0	0	1	0	1	0
7	1	M		Other	1.08092	0.095082		0
7	2	M		Other	0.482503	0.0474968		0
7	3	M		Other	0.934932	0.080429		0
7	4	M		4th sample	0.461			0
7	5	M				0.121348		0
8	1	F	Researcher	Other	1.43642	0.00655738	No	11		0	0	0	0	0	0	0		0	0	0	0	0
8	2	F	Researcher		0.103053	0	No	1		0	0	0	0	0	0	0		0	0	0	0	0
9	1	F	Nurse - SMS	Healthcare	0.336161	0.0487805	Yes	2		1	0	1	1	1	1	0	0	0	1	0	0	0
10	1	M	Nurse	Healthcare	0.138918	0.0962773	Yes	2		1	1	1	1	1	1	0	0	0	1	0	0	1
11	1	F				0.058427		0
12	1	F	Researcher	NUPIT		7.62633	No	11		0	0	0	0	0	0	0	0	0	0	0	0	0
12	2	F	Researcher	NUPIT		1.32475		10
13	1	F				0.0554371		0
14	1	F	Nurse - SAMU	Healthcare		0.267409	Yes	2		0	0	0	1	1	0	0	0	0	1	0	1	0
15	1	F	Healthcare Agent - Lot. Baú	Healthcare		0.0494905	Yes	2		1	1	1	1	1	1	1	0	0	1	1	1	1
16	1	F	Researcher	Other	0.955202	0.042623	No	1
16	2	F	Researcher	Other	0.078473	0.0385109		0
16	3	F	Researcher	Other	0.10274	0.0509383		0
16	4	F	Researcher	4th sample	0.145	0.52		0
16	5	F	Researcher			0.058427		0
17	1	F				1.92584		10
18	1	F	Physical Education Bachelor	NUPIT		0.0249344	Yes	2	4
18	2	F	Physical Education Bachelor	NUPIT		0.0543634		0
20	1	F	Dentist	Healthcare		0.0487465	Yes	2		0	0	0	1	0	1	1	0	0	0	0	0	0
21	1	F				0.179104		0
22	1	M	Biomedic	NUPIT		0.210106	Yes	2		0	0	1	0	0	0	1	0	0	1	1	1	0
22	2	M	Biomedic	NUPIT		0.283262		0
23	1	M	Clinical Analysis Technician	Healthcare		0.086351	Yes	2
24	1	M	Nurse	NUPIT		0.025266	No	1
24	2	M	Nurse	NUPIT		4.7897		10
26	1	M	Techinician - CAV	Frontline	0.0339343	0.0359435	No	1		0	0	0	0	0	0	0	0	0	0	0	0	0
27	1	M				0.0895522		0
28	1	F	Laboraroty Technician - João Murilo	Healthcare		0.590529	Yes	2
29	1	M	Military Police	Frontline	5.55556	7.39958	Yes	12		1	1	0	1	1	1	1	0	0	0	1	1	0
30	1	F	ASB - Jail	Healthcare	4.81985	6.88876	Yes	12
31	1	F	Nutritionist	Healthcare	0.13472	0.0691964	Yes	2		0	0	0	1	1	1	1	0	0	1	1	1	1
32	1	F		NUPIT		0.0858369		0
33	1	F		NUPIT		0.0419948		0
34	1	M				0.08742		0
35	1	F	Undergraduate Student	NUPIT		0.265957	No	1
35	2	F	Undergraduate Student	NUPIT		0.297568		0
36	1	F				0.0788913		0
37	1	M	CIFIC-CAV	Other	0.078473	0.029525	No	1		0	0	0	0	0	0	0	0	0	0	0	0	0
38	1	M	Military Police	Frontline	0.116667	0	No	1		0	0	0	0	0	0	0	0	0	0	0	0	0
39	1	M		NUPIT		0.0457797		0
40	1	F	Nurse - Jail	Healthcare	2.27557	8.37321	Yes	12		0	0	0	0	0	1	1	1	1	1	0	0	0
40	2	F	Nurse - Jail	2nd sample	1.68493	6.78552		10
40	3	F	Nurse - Jail	3rd sample	1.51	12.96		10
41	1	F	Nurse	Healthcare	5.34351	8.37321	Yes	12
41	2	F	Nurse	2nd sample	4.32877	6.51206		10
42	1	F	Dentist - Lot. Baú	Healthcare		0.307132	Yes	2
44	1	F				0.058427		0
45	1	F	Laboraroty Technician - João Murilo	Healthcare		4.30919	Yes	12		1	1	1	1	1	1	1	1	1	1	0	1	1
46	1	F	Nurse	Healthcare	1.38788	0.0111607	Yes	12	4	0	1	1	1	1	1	1	1	0	1	1	1	0
46	2	F	Nurse	2nd sample	1.96233	3.92493		10
46	3	F	Nurse	3rd sample	1.76	4.35		10
47	1	F		NUPIT		0.0572246		0
48	1	F	Nutritionist - Better at home	Healthcare		0.177584	Yes	2		1	0	0	1	1	1	0	1	1	1	0	0	0
49	1	F		NUPIT		3.90272		10
50	1	M	Student	NUPIT		0.959318	No	1
50	2	M	Student	NUPIT		0.597997		0
51	1	F	Communicator	Other	0.179365	0.0613108	Yes	2		0	1	1	0	0	0	0	0	0	1	0	0	0
52	1	F				0.0852878		0
53	1	M	Nursing Student - CAV (Frontline)	Frontline	0.0742312	0.0269576		0
54	1	F	Nurse - Secretary of Health	Healthcare	0.638728	2.3623	Yes	12		0	0	0	0	0	0	0	0	0	0	0	0	0
55	1	M	Military Police	Frontline	0.290476	0.249471	Yes	2
56	1	M	Researcher	NUPIT		0.110236	No	1
57	1	M	Physical therapist	Healthcare		6.77729	Yes	12		0	1	1	1	0	1	1	0	0	0	0	0	1
58	1	F	Laboraroty Technician	Healthcare	10.1156	4.97541	Yes	12	14	0	1	1	1	1	1	1	1	1	1	1	1	0
58	2	F	Laboraroty Technician	2nd sample	11.9863	4.13137		10
58	3	F	Laboraroty Technician	3rd sample	9.61	2.25		10
58	4	F	Laboraroty Technician			2.34831		10
59	1	M	Communicator - Military Police	Other	1.80714	0.352008	Yes	12		0	0	0	0	0	1	1	1	1	0	1	1	0
60	1	M	ACS - Lot. Baú	Healthcare		2.39738	Yes	12		0	1	0	0	0	0	0	0	0	0	0	0	0
61	1	M	Biologist	NUPIT		0.0367454	No	1
61	2	M	Biologist	NUPIT		0.037196		0
62	1	M		Other	0.971429	0	Yes	2	3	0	1	0	1	1	1	1	1	1	1	0	0	1
63	1	F	Communicator - Military Police	Other	5.19841	4.537	Yes	12	15	0	1	1	1	1	1	1	1	1	1	1	1	0
64	1	F	CEOII	Healthcare	2.00714	0.914376	Yes	12		0	0	1	1	1	1	0	1	0	1	0	1	0
64	2	F	CEOII	2nd sample	0.825342	4.38874		10
64	3	F	CEOII	3rd sample	0.436	1.94		10
65	1	F	Biomedic - João Murilo	Healthcare		0.04039	Yes	2
66	1	F	LACEV	Healthcare	3.46098	11.4754	Yes	12
66	2	F	LACEV	2nd sample	1.9863	8.13137		10
66	3	F	LACEV	3rd sample	2.72	6.64		10
67	1	M	Healthcare Agent - Águas Brancas	Healthcare		0.0557103	Yes	2		1	1	0	1	1	0	1	0	0	1	1	1	0
68	1	M				0.0988764		0
69	1	F				0.0575693		0
70	1	M	Biomedic	NUPIT		0.0199468	No	1
70	2	M	Biomedic	NUPIT		0.037196		0
71	1	M				0.206742		0
72	1	F				0.579957		0
73	1	F				0.0533049		0
74	1	F				6.60674		10
75	1	F	MSc student	NUPIT		4.58136	No	11		0	0	0	1	0	0	0	0	0	0	0	0	0
76	1	M	Biomedicine bachelor	NUPIT		5.13298	Yes	12	5	1	0	1	0	0	1	1	0	0	1	0	0	0
76	2	M	Biomedicine bachelor	NUPIT		2.42346		10
77	1	M	Police officer	Frontline	0.274809	0.0550239	Yes	2
78	1	M				0		0
79	1	M	Communicator - Son of military police officer	Other	0.0873016	0.758985	Yes	2		1	1	0	1	1	1	1	0	0	1	0	0	0
80	1	M	Military Police	Frontline	5.15794	1.76638	No	11		0	0	0	0	0	0	0	0	0	0	0	0	0
81	1	M	Professor	NUPIT		0.152231	No	1
82	1	M				4.30337		10
83	1	F	Engineer	Other	0.0977099	0.0681818	No	1		0	0	0	0	0	0	0	0	0	0	0	0	0
83	2	F	Engineer	Other	0.0205479	0.0455764		0
83	3	F	Engineer	3rd sample	0.012	0.34		0
84	1	M	Higher Teaching Teacher	NUPIT		0.0459318	No	1
85	1	F		NUPIT		3.00429		10
86	1	F	Speech therapist - NASF Bela Vista	Healthcare		0.486172	Yes	2		1	1	1	1	1	1	1	1	1	1	1	1	1
87	1	F		NUPIT		0.0465426		0
88	1	F		NUPIT		3.16166		10
89	1	F				0.168443		0
90	1	F				5.3236		10
91	1	F	Engineer	Other	0.506107	0.0717703	No	1
91	2	F	Engineer	Other	0.917808	0.0536193		0
91	3	F	Engineer	3rd sample	0.69			0
92	1	M		Other	0.0911983	0.0526316	Yes	2
93	1	F	Nurse - PVAS	Other	0.0150794	0	Yes	2
93	2	F	Nurse - PVAS	Healthcare	4.21067	4.26897	Yes	12	11	0	1	1	0	0	1	1	1	0	1	1	1	1
93	3	F	Nurse - PVAS	2nd sample	0.941781	3.32976		10
94	1	F	ABS - CEOI	Healthcare	2.83413	1.53911	Yes	12	14	1	1	1	1	0	1	1	1	1	1	1	1	0
94	2	F	ABS - CEOI	2nd sample	0.25	1.97855		10
95	1	F	Communicator - Mother of Military Police Officer	Other	0.161905	0	Yes	2		0	1	1	1	1	1	1	0	0	1	1	0	1
96	1	F		NUPIT		0.0486409		0
97	1	M	Resocialization agent - Jail	Healthcare	0.283206	0	Yes	2
98	1	M				0.238806		0
99	1	F	Nutritionist - Server's Hospital	Healthcare		0.0961003	Yes	2		1	1	0	1	1	0	0	0	0	1	0	0	0
100	1	F		NUPIT		0.0858369		0
101	1	F				0.0490405		0
102	1	M	Military Police	Frontline	0.320635	0	Yes	2
103	1	F	Nurse - Cajueiro	Healthcare		0.045961	No	1		0	0	0	0	0	0	0	0	0	0	1	0	0
104	1	M	Student	NUPIT		4.58511	Yes	12	12	1	1	0	1	0	1	1	1	1	1	1	0	0
104	2	M	Student	NUPIT		3.37339		10
105	1	F	LACEV	Healthcare	6.96243	7.03279	Yes	12	8
105	2	F	LACEV	2nd sample	3.87671	9.21716	Yes	12		0	0	1	1	1	1	1	0	0	1	0	0	0
105	3	F	LACEV	3rd sample	6.86	2.62		10
106	1	F	Nurse - João Murilo	Healthcare		0.104457	Yes	2		0	1	1	1	0	0	0	0	0	1	1	1	0
107	1	F				1.02132	Yes	2		0	1	0	1	1	0	0	0	0	1	0	0	0
108	1	F	Social assistant	Healthcare	0.194394	0.0323661	Yes	2
109	1	F	Nurse - CAIC	Healthcare	0.111905	0	Yes	2
110	1	F				4.78427	Yes	12		1	0	1	1	1	1	1	0	0	1	0	0	0
111	1	F	College Teacher	NUPIT		0.0531915	No	1
112	1	F	Communicator - TG husband	Other	0.319048	0.0179704	Yes	2	20
113	1	F	Professor	NUPIT		0.0380577	Yes	2		0	0	1	0	1	1	0	1	1	1	1	1	0
114	1	M		Other	2.07857	3.83827	Yes	12		1	1	1	0	1	1	1	1	1	0	0	0	0
115	1	M	Biomedic - João Murilo	Healthcare		3.43872		10
116	1	M	Healthcare Agent - Oitero	Healthcare		0.0422125	Yes	2		1	0	0	1	1	1	1	0	0	1	1	0	0
117	1	M	Penitentiary Agent - Jail	Frontline	0.0706349	0.00634249	No	1		0	0	1	0	0	0	0	0	0	0	1	0	0
118	1	M	Conductor - SAMU	Frontline		0.086351	No	1		0	0	0	0	0	0	0	0	0	0	0	0	0
119	1	M		NUPIT		4.95279		10
120	1	M				2.16418		10
121	1	F				0.0494382		0
122	1	F	Nurse	Healthcare	4.92495	7.37835	Yes	12		1	1	1	1	1	1	1	1	1	1	1	1	1
122	2	F	Nurse	2nd sample	7.94178	9.38338		10
122	3	F	Nurse	3rd sample	3.76	11.86		10
123	1	F				0.0916844		0
124	1	F	Physical therapist	Healthcare	0.135624	0.0234375	Yes	2
125	1	F	Pharmacist - NASF Lídia Queiroz	Healthcare		0.43377	Yes	2		0	0	1	1	1	1	1	1	1	0	1	1	0
126	1	F				0.432836		0
127	1	F	Psycologist	Healthcare	0.143761	0.0368304	Yes	2
128	1	F		NUPIT		0.114449		0
129	1	F	Nutritionist - Jail	Healthcare	0.721098	0	Yes	2	3	0	0	1	1	1	1	1	0	0	1	1	1	0
130	1	F	Physician	NUPIT		5.08661	No	11		0	0	0	0	0	0	0	0	0	0	0	0	0
131	1	M	Military Police	Frontline	3.43254	0.589852	No	11		0	0	0	0	0	0	0	0	0	0	0	0	0
132	1	M				0.0277186		0
133	1	F				0.0696629		0
134	1	F		NUPIT		0.0200286		0
135	1	F		NUPIT		0.760638	No	1
135	2	F		NUPIT		0.469242		0
136	1	F	Healthcare Service Provider	Healthcare	0.079566	0.0301339	Yes	2
137	1	F	Nurse - João Murilo	Healthcare		2.07103	Yes	12
138	1	F				0.0382022		0
139	1	F	Student	NUPIT		0.0319149	Yes	2	6
140	1	F		NUPIT		0.0715308		0
141	1	F	Physical therapist	Healthcare	0.0965005	0.0141207	Yes	2		0	0	1	0	0	1	1	0	0	1	1	1	0
142	1	F	Nurse	Healthcare	6.26854	5.16629	Yes	12		0	1	1	0	0	1	1	1	1	1	1	1	0
142	2	F	Nurse	2nd sample	1.57534	6.24933		10
143	1	F				4.31236		10
144	1	M	Military Police	Frontline	0.324603	0.0697674	Yes	2	5	1	0	0	1	0	0	0	0	0	0	1	1	0
145	1	M				0.0314607		0
146	1	F	Professor	NUPIT		1.48688	No	11		0	0	0	0	0	0	0	0	0	0	0	0	0
146	2	F	Professor	NUPIT		1.39628		10
147	1	F				0.0426966		0
148	1	F				0.509595		0
149	1	F				0.950562		0
150	1	F				0.0741573		0
151	1	M	CIFIC-CAV	Other	0.296925	0.0821566	No	1		0	0	0	0	0	0	0	0	0	0	0	0	0
152	1	M	PhD	NUPIT		5.25984	Yes	12	15	1	1	1	0	0	1	1	1	1	1	0	0	1
153	1	F		NUPIT		0.0686695		0
154	1	F	Nurse	Healthcare	7.14104	6.80745	Yes	12	15	1	0	1	0	0	1	1	1	1	1	0	0	0
154	2	F	Nurse	2nd sample	3.19178	7.91689		10
154	3	F	Nurse			2.15565		10
155	1	F	Nurse - HJMOO	Healthcare	0.836691	5.819	Yes	12
156	1	F				0.217484		0
157	1	F				0.234542		0
158	1	F	Nurse - Lot. Baú	Healthcare		0.0640466	No	1		0	0	0	0	0	0	0	0	0	0	0	0	0
159	1	F				0.0561798		0
160	1	F		NUPIT		0.123033		0
160	2	F				1.46055		10
162	1	F				0.121535		0
163	1	F	Nurse - HJMOO	Healthcare	1.22242	5.69754	Yes	12		1	1	1	1	1	1	1	1	1	1	0	0	1
163	2	F	Nurse - HJMOO	3rd sample	3.085	17.19		10
164	1	F	Technician - João Murilo	Healthcare	0.132824	0.041866	Yes	2
164	2	F	Technician - João Murilo	2nd sample	2.68151	6.50134	Yes	12		0	1	1	0	1	1	1	1	1	1	1	1	1
165	1	F	Secretary of Health	Healthcare	7.63295	0.190164	Yes	12
165	2	F	Nurse	Healthcare		5.40111	Yes	12
165	3	F		2nd sample	4.31507	6.12332		10
166	1	F				1.18977		10
167	1	F	Researcher	Other	0.364162	0	No	1
167	2	F	Researcher	Other	0.152672	0.0167464		0		0	0	0	0	0	0	0	0	0	0	0	0	0
167	3	F	Researcher	Other	0.0678685	0.029525		0
167	4	F	Researcher	Other	0.0890411	0.0348525		0
167	5	F	Researcher	4th sample	0.024			0
167	6	F	Researcher			0.0382022		0
168	1	F		NUPIT		0.037196		0
169	1	F	Physician	Healthcare	0.951175	3.57254	Yes	12		0	1	0	0	1	1	0	1	1	1	0	0	0
170	1	F	Nurse - SAMU	Healthcare		0.0436681	Yes	2		0	0	1	0	0	1	1	0	0	0	1	1	1
171	1	M	Nurse - HJMOO	Healthcare	0.652174	0.0564827	Yes	2		0	0	0	0	0	1	1	0	0	1	0	0	0
172	1	F	Nurse - Jail	Healthcare	0.438168	0.0538278	Yes	2	5	0	0	0	0	0	0	0	0	0	0	0	0	0
173	1	F	Laboratory Technician - João Murilo	Healthcare		3.30131		10
174	1	F	Home caretaker - São Francisco	Frontline	8.52023	5.41311	No	11		0	0	0	0	0	0	0	0	0	0	0	0	0
175	1	M	Psycologist	Other	0.155725	0.0442584	No	1		0	0	0	0	0	0	0	0	0	1	1	0	0
176	1	F	Psycologist - CTA	Healthcare	0.144275	0.0382775	Yes	2
177	1	M		NUPIT		0.329396	No	1
177	2	F		NUPIT		0.183119		0
178	1	F	Professor	NUPIT		0.0744681	No	1
179	1	F	Professor	NUPIT		0.0452128	No	1
180	1	F				0.0741573		0
181	1	F	Nurse	Healthcare	0.332731	0.0435268	Yes	2
181	2	F	Nurse			0.115139	Yes	2		0	1	0	0	0	1	1	0	0	1	1	0	1
182	1	F	Nurse - Lot. Baú	Healthcare		0.0917031	Yes	2
183	1	F				0.0741573		0
184	1	M		NUPIT		0.0286123		0
185	1	F		NUPIT		0.1402		0
186	1	F		NUPIT		0.100143		0
187	1	M	Techinician - CAV	Frontline	0.0954401	0.0641849		0
188	1	M				3.59775		10
189	1	M	Military Police	Frontline	0.120635	0	Yes	2
190	1	M	Biomedicine Professor	NUPIT		0.0511811	No	1
191	1	M		NUPIT		0.023622		0
192	1	M	Biology Professor	NUPIT		0.0459318	Yes	2
192	2	M	Biology Professor	NUPIT		0.0715308		0
194	1	M		NUPIT		0.0257511	No	1		0	0	0	0	0	0	0	0	0	0	0	0	0
195	1	M	CIFIC-CAV	Other	0.0922587	0.0243902	No	1		1	1	1	0	0	1	1	1	1	1	0	0	0
196	1	M	Physical therapist - Melhor em Casa	Healthcare	9.17486	2.9918	Yes	12	8
196	2	M	Physical therapist - Melhor em Casa	2nd sample	1.60959	5.3807		10
196	3	M	Physical therapist - Melhor em Casa	3rd sample	1.184	6.15		10
197	1	F	Physicial Education Professional	Healthcare	0.14557	0.0435268	Yes	2
198	1	F	Biomedicine	NUPIT		0.0398936	No	1
198	2	F	Biomedicine	NUPIT		0.0515021		0
199	1	M	College Teacher	NUPIT		0.0879265	No	1
199	2	F	College Teacher	NUPIT		0.131617		0
200	1	M		Other	0.276012	0.0131148		0
200	2	M		Other	0.229008	0.041866		0
200	3	M		Other	0.123012	0.0115533		0
200	4	M		Other	0.410959	0.0563003		0
200	5	M		4th sample	0.192	0.42		0
200	6	M				0.67191		0
201	1	F	Nurse	Healthcare	0.10873	0.00951374	Yes	2		0	1	1	0	0	1	1	0	0	1	0	0	0
202	1	F	Technician - Pirituba 2	Healthcare	1.6922	0	Yes	12	5
202	2	F	Technician - Pirituba 2	2nd sample	0.181507	0.0589812		0
202	3	F	Technician - Pirituba 2	3rd sample	0.467			0
203	1	F	Biologist	NUPIT		0.0319149	Yes	2	1
203	2	F	Biologist	NUPIT		0.0457797		0
205	1	M	Biologist	NUPIT		0.429521	Yes	2	15	0	1	0	1	1	0	0	0	0	0	0	0	0
206	1	M	Nutritionist - HMR	Healthcare		0.395924	Yes	2		1	0	1	1	1	1	1	1	1	1	0	0	0
207	1	F	Psychologist	Healthcare	0.0349947	2.44929	Yes	12
208	1	F				0.0490405		0
209	1	F		NUPIT		0.160229		0
210	1	M	Undergraduate Student	NUPIT		0.025266	No	1
211	1	M				1.61798	Yes	12		0	0	0	1	0	0	0	0	0	1	1	0	0
212	1	F	Nurse	Healthcare		0.0389972	Yes	2		0	0	0	0	0	1	0	1	1	0	0	0	0
213	1	M	Psychologist	Healthcare		0.0538574	Yes	2
214	1	M		NUPIT		0.0286123		0
215	1	F		NUPIT		0.12367	No	1
215	2	F		NUPIT		0.1402		0
216	1	F				2.14712		10
217	1	F	Consultative Nurse	Healthcare		5.10446	Yes	12
218	1	F	CTA Vitória	Healthcare	5.04913	7.13115	Yes	12
218	2	F	CTA Vitória	2nd sample	1.75342	9.38338		10
219	1	F	Biologist	NUPIT		0.0393701	No	1
219	2	F	Biologist	NUPIT		0.165951		0
220	1	M	Biomedic	NUPIT		0.0800525	No	1
220	2	M	Biomedic	NUPIT		0.0543634	Yes	2		0	1	1	0	0	1	0	1	1	1	1	0	1
221	1	F	Nurse	Healthcare	0.350814	0.0591518	Yes	2
222	1	F				0.296375		0
223	1	F	Psychologist		0.326401	0.0591518	Yes	2		0	0	0	0	0	0	0	1	1	1	0	0	0
224	1	F	Coordinator - Policlínica Criança	Healthcare	2.68855	3.85885	Yes	12
224	2	F	Coordinator - Policlínica Criança	2nd sample	1.00342	3.42359		10
224	3	F	Coordinator - Policlínica Criança	3rd sample	1.4	1.28		10
225	1	F	Nutritionist - Secretary of Health	Healthcare	1.34971	0.0295082	No	11		0	0		0	0	0	0	0	0	1	0	0	0
225	2	F	Nurse	Healthcare	0.28632	0.0256739	Yes	2	2
225	3	F	Nurse	2nd sample	0.236301	0.0643432		0
225	4	F	Nurse	3rd sample	0.269		Yes	2		1	1	1	0	1	0	1	1	1	1	1	1	1
226	1	F	Nurse	Healthcare		8.53857	Yes	12
227	1	F				1.1791		10
228	1	F				0.146067		0
229	1	M	Student	NUPIT		0.111549	Yes	2		1	1	1	0	0	1	1	1	0	0	1	1	1
230	1	M	Nurse - Jail	Healthcare	5.55556	7.15751	Yes	12		1	1	1	1	1	1	1	1	1	1	1	1	1
231	1	M	Provider - Jail	Healthcare	0.245665	0.0229508	Yes	2	5
232	1	F		NUPIT		0.0425532	No	1
233	1	F	Dentist - Pirituba 1	Healthcare	5.61272	0		10
233	2	F	Dentist - Pirituba 1	2nd sample	1.60616	0.080429		10
233	3	F	Dentist - Pirituba 1	3rd sample	2.112	0.96		10
234	1	F	Pharmacist	NUPIT		0.0598404	No	1
234	2	F	Pharmacist	NUPIT		0.0600858		0		1	0	1	1	1	1	0	0	0	1	0	0	0
236	1	F	Psychologist	Healthcare	0.226984	0.0147992	Yes	2		0	0	1	0	0	1	1	0	0	1	0	0	0
237	1	F	Communicator	Other	0.0992063	0	Yes	2
238	1	M		NUPIT		0.0305851	No	1
238	2	M		NUPIT		0.0286123		0		0	1	1	0	0	1	1	0	0	1	0	0	0
239	1	M	Military Police	Frontline	0.511905	0	Yes	2	2
240	1	M		NUPIT		0.0829757		0
241	1	M				0.0426439		0
242	1	F				0.138593		0
243	1	F	Psychologist - Jail	Healthcare	0.03125	0		0
